# Supplementary material for: Effects of coaches' transformational leadership behavior on team cohesion: the mediating role of mental toughness
Source: Front Psychol. 2025 Nov 25;16:1692882. doi: 10.3389/fpsyg.2025.1692882 (PMC12685856; doi:10.3389/fpsyg.2025.1692882)
Supplement: Supplementary file 1 [file Data_Sheet_1.xlsx]

## Sheet: 123
Gender	Age	Sports	Traning years	Athlete level	A1．教练员吃苦在前、享受在后，能与队员同甘	A2．教练员不会把队伍的劳动果实和成功据为已	A3．教练员关键时刻为了队伍利益，能够首先牺	A4．教练员不计报酬，加班加点，廉洁奉公、不	A5．教练员能把自己个人的利益放在集体和他人	A6．教练员不计较个人得失，尽心尽力工作	B1．教练员对本职工作非常投入，能够保持高度	B2．教练员敢抓敢管，善于处理棘手的问题	B3．教练员业务能力过硬、思想开明，具有较强	B4．教练员热爱自己的工作，具有很强的事业心	B5．教练员不断地学习业务，充实提高自己的各	B6．教练员言行一致，说到做到，对自己高标准	C1．教练员能够与队员一起乐观地畅谈未来，并	C2．教练员能够给队员指明奋斗目标和前进方向	C3．教练员能够让队员了解队伍的战术理念和发	C4．教练员经常与队员一起分析战术对队伍总体	C5．教练员鼓励学习新的技战术理念，在实战中	C6．教练员组织大家学习技战术理念，并开展讨	D1．教练员根据队员的具体情况，为队员创造合	D2．教练员能经常与队员沟通交流，以了解队员	D3．教练员愿意帮助队员解决生活和家庭方面的	D4．教练员耐心地教导队员，并为队员答疑解惑	D5．教练员尊重每个人的建议，并深入地研究和	D6．教练员无论在做任何决定时都会照顾到队员	S1.一旦变得不镇定，我能立刻恢复过来。	S2.我担心自己会表现不佳。	S3.我致力于完成个人所承担的任务。	S4.我被自我怀疑困扰着。	S5.我对自己的能力坚信不疑。	S6.我面临压力时也能有出色表现。	S7.当事情未能如我所料时，我会变得生气和沮丧	S8.我会因为事情无法预期或控制而变得焦虑不安	S9.我容易分心而无法集中精力。	S10.我会给自己设置具有挑战性的目标。	S11.我将潜在的威胁看作有利的机会。	S12.在压力下，我能满怀信心和承诺地做出决策。	TC1.我愿意成为本队队内交往活动中的一员。	2.离队后我会惦念这个队的成员。	3.我对我们队的求胜欲感到高兴。	4.我的一些好朋友在这个队里。	5.这个队提供了足够的机会提高我的个人成绩。	6.我喜欢我们队的打法风格。	7.这个队是我所处的最重要团体之一。	8.我们队在实现奋斗目标的过程中是团结一致的	9.我们队的队员更喜欢独自外出而不愿一起活动
1	3	Basketball	3	2	5	5	5	4	4	4	4	4	4	4	4	3	4	4	4	4	4	4	4	4	4	4	4	3	4	1	4	4	3	4	2	2	4	4	5	4	4	5	4	5	4	4	4	4	4
1	3	Basketball	3	2	3	4	4	4	4	4	5	5	5	5	5	2	2	4	4	4	4	4	2	2	2	4	2	2	4	2	4	3	3	4	3	2	4	4	2	4	4	4	5	5	2	2	5	5	4
1	3	Other	4	2	5	5	5	5	5	5	5	5	5	5	5	5	5	5	5	5	5	5	5	5	5	5	5	5	3	2	4	2	3	3	2	2	2	3	4	3	4	5	4	5	4	5	5	5	4
2	2	Basketball	2	2	4	4	4	4	4	4	4	4	4	4	4	4	4	4	4	4	4	4	4	4	4	4	4	4	4	2	5	3	4	4	4	3	2	4	4	4	4	4	4	4	4	4	4	4	2
1	2	Basketball	3	2	4	5	5	5	5	5	5	5	3	3	3	4	4	4	4	4	4	4	4	4	3	4	3	3	4	4	5	2	4	4	5	4	4	4	5	5	5	5	5	5	5	4	5	5	4
2	3	Basketball	2	2	5	5	5	4	1	4	4	4	5	5	5	5	5	5	5	5	5	5	5	5	4	5	4	4	3	2	4	2	3	4	2	1	4	4	5	4	4	5	5	5	5	4	4	4	5
1	3	Basketball	3	2	5	5	5	5	5	5	5	5	5	5	5	5	5	5	5	5	5	5	5	5	5	5	5	5	5	1	5	1	5	5	1	1	1	5	5	5	5	5	5	5	5	4	5	5	3
2	3	Basketball	3	2	5	5	5	5	5	5	5	5	5	5	5	5	5	5	5	4	4	4	4	3	3	5	4	4	2	2	4	4	4	4	4	4	4	4	4	3	4	4	4	4	4	4	2	3	4
1	3	Basketball	2	2	4	4	3	3	3	3	4	5	4	4	5	4	4	4	5	5	4	5	3	4	2	3	2	1	3	1	4	1	3	3	1	1	1	5	4	3	2	5	3	1	5	1	4	3	2
1	3	Basketball	4	2	5	5	4	2	3	4	3	3	3	3	4	1	5	1	4	4	4	4	3	2	2	2	1	1	3	1	4	2	4	1	5	4	4	3	3	3	5	5	5	5	3	3	3	3	5
1	3	Basketball	3	2	5	5	5	5	5	5	5	5	5	5	5	5	5	5	5	5	5	5	3	5	3	5	5	2	5	5	5	5	5	5	1	1	1	5	5	1	5	5	5	5	5	2	5	2	4
1	3	Basketball	4	2	5	5	5	5	5	5	5	5	5	5	5	5	5	5	5	5	5	5	5	5	4	5	5	5	3	2	2	4	2	3	4	2	5	5	4	4	5	5	5	5	5	5	5	5	5
1	2	Basketball	2	2	4	4	4	4	3	4	3	2	4	2	4	2	4	3	5	5	4	4	5	4	5	4	4	5	2	4	2	2	4	4	4	2	3	4	4	2	1	2	3	1	2	2	1	2	2
2	2	Basketball	3	2	5	5	5	5	5	5	5	5	5	5	5	5	5	5	5	5	5	5	5	5	5	5	5	5	5	1	5	1	5	5	1	1	1	5	5	5	5	5	5	5	5	5	5	5	1
1	4	Other	6	2	4	3	4	3	3	4	4	4	4	4	4	4	4	4	4	4	4	4	4	4	4	4	4	4	2	2	5	4	4	4	1	1	5	3	3	3	5	5	5	5	5	5	5	5	3
1	4	Basketball	4	2	3	4	3	4	3	3	5	5	4	4	4	4	5	4	5	5	4	4	4	3	2	4	4	3	4	1	5	1	3	4	3	1	2	5	5	3	1	2	4	3	4	3	1	1	3
2	3	Other	4	2	4	4	4	4	4	4	4	4	4	4	4	5	5	5	5	5	5	5	5	5	5	5	5	5	3	2	5	2	5	5	1	1	5	4	4	4	4	4	4	2	5	5	5	5	1
1	4	Other	4	2	5	5	4	2	1	5	5	5	5	5	5	5	5	5	5	5	5	5	5	5	5	5	5	5	5	1	5	1	5	5	1	1	1	5	5	5	5	5	5	5	5	5	5	5	1
1	3	Basketball	3	2	5	5	5	5	5	5	5	5	5	5	5	5	5	5	5	5	5	5	5	5	3	5	5	5	4	1	5	2	4	5	3	5	5	5	5	5	5	5	5	5	5	5	5	5	5
2	2	Basketball	3	2	3	4	2	2	2	3	1	2	2	2	2	2	2	2	2	2	2	2	2	2	3	2	2	2	2	4	3	2	3	3	2	2	2	3	4	3	4	3	3	4	3	3	3	3	4
2	2	Basketball	2	2	4	4	3	4	3	4	4	5	5	5	4	4	4	5	5	4	5	5	5	4	3	5	5	4	4	1	5	2	3	4	3	2	3	4	4	3	5	5	5	4	5	5	5	4	4
1	4	Basketball	3	2	4	5	2	4	2	3	5	5	5	5	5	5	4	5	5	5	5	4	5	5	4	5	4	4	4	1	5	2	3	4	4	3	4	5	4	4	3	5	5	5	5	4	4	5	3
2	2	Basketball	2	2	4	4	4	4	4	4	4	4	4	4	4	4	4	4	4	4	4	4	4	4	4	4	4	4	3	3	3	3	3	3	3	2	3	4	3	3	4	4	4	4	4	4	4	4	2
1	2	Basketball	2	2	4	4	4	4	2	4	4	3	4	4	2	4	3	4	4	4	4	4	3	4	3	3	3	3	3	3	4	3	4	4	3	3	2	4	4	3	4	4	4	4	4	4	4	4	2
1	3	Basketball	4	2	4	3	3	4	4	4	4	2	3	4	3	4	2	3	4	4	3	3	2	2	2	3	3	2	4	2	5	3	4	3	3	4	4	5	4	4	5	5	5	5	4	4	5	5	4
2	3	Basketball	3	2	4	5	5	5	5	5	5	5	5	5	5	5	5	5	5	5	5	5	5	5	4	5	5	5	3	1	5	1	3	3	4	2	2	3	1	3	5	4	5	4	4	5	5	5	5
1	3	Other	5	2	5	5	5	5	5	4	5	5	5	5	4	5	5	5	5	4	5	5	5	4	4	5	5	5	3	2	5	4	1	3	4	2	4	5	4	5	5	5	5	5	4	4	5	5	5
1	3	Basketball	4	2	5	4	5	4	5	5	5	5	5	5	5	5	5	5	5	5	5	5	5	5	5	4	4	3	4	5	5	5	5	5	5	4	5	5	5	5	5	5	5	5	5	5	5	5	5
1	4	Basketball	3	2	5	5	5	4	5	5	5	5	5	5	5	5	5	5	5	5	5	5	5	5	5	5	5	5	4	1	5	3	4	4	3	3	4	5	3	3	5	5	5	5	5	5	5	5	5
1	2	Basketball	2	2	5	5	5	5	5	5	5	5	5	5	4	4	4	5	5	5	5	4	4	4	4	5	5	5	2	4	4	5	1	5	5	5	5	1	5	5	5	5	5	5	5	5	4	4	2
1	4	Basketball	4	2	4	3	4	4	4	4	5	3	2	4	4	4	4	4	4	4	4	2	5	4	3	4	4	4	4	4	4	4	5	3	2	2	4	5	4	3	5	4	4	4	4	4	5	4	4
1	2	Basketball	3	2	4	5	4	2	3	4	4	2	4	4	2	4	4	5	4	4	5	4	2	2	2	4	4	4	4	2	2	4	4	3	2	4	2	5	4	3	4	4	5	5	4	4	4	4	4
1	3	Basketball	4	2	3	2	3	1	2	2	4	4	4	4	4	3	4	4	4	4	4	2	2	4	4	4	4	3	3	2	4	2	3	4	2	2	2	2	3	5	4	4	5	5	4	2	4	4	4
2	3	Basketball	4	2	1	2	4	4	4	4	4	4	4	4	4	4	4	3	4	5	3	5	3	4	4	4	4	4	2	4	4	4	5	5	1	4	4	5	5	5	5	5	5	5	5	4	4	4	3
1	4	Basketball	5	2	4	4	2	3	3	4	4	4	4	4	4	4	3	3	4	4	4	2	3	4	3	4	2	2	4	2	4	4	3	4	4	2	2	3	3	3	4	4	4	4	4	4	4	4	4
2	4	Basketball	4	2	3	5	5	4	4	4	4	5	5	5	5	5	5	5	5	5	5	5	5	5	4	5	5	5	2	1	5	5	5	5	5	4	4	5	5	5	5	5	5	5	5	5	5	5	5
1	3	Basketball	2	2	4	2	3	2	2	2	4	3	3	4	4	4	4	3	3	3	4	4	4	4	4	4	4	4	3	3	4	3	4	4	2	2	3	2	3	2	4	4	3	3	2	3	3	3	3
1	4	Basketball	5	2	4	5	4	3	4	5	5	5	5	5	4	3	5	5	5	4	5	5	5	4	3	5	5	4	3	2	4	1	2	3	3	2	3	4	3	5	3	3	5	3	3	3	3	3	3
1	3	Basketball	4	2	5	3	4	3	4	4	5	4	4	5	4	4	5	5	5	4	4	4	5	4	3	4	4	2	4	2	5	4	5	3	2	1	4	5	5	4	4	4	4	4	5	4	5	5	3
2	3	Basketball	4	2	4	3	2	2	2	3	3	4	2	3	4	3	3	4	3	4	4	3	3	4	3	3	2	2	3	2	4	3	4	4	4	4	4	4	4	4	4	4	4	4	2	4	3	3	4
1	2	Basketball	2	2	5	5	5	5	5	5	5	5	5	5	5	5	5	5	5	5	5	5	5	5	5	5	5	5	5	1	5	1	5	5	1	1	1	5	5	5	5	5	5	5	5	5	5	5	1
1	2	Basketball	3	2	5	5	5	5	5	5	5	5	5	5	5	5	5	5	5	5	5	5	5	5	5	5	5	5	4	3	5	3	4	5	4	3	5	4	3	4	4	5	5	5	5	5	5	5	4
1	3	Basketball	3	2	5	4	5	4	5	5	4	5	4	5	5	5	5	4	4	4	5	5	5	4	2	5	4	4	4	1	2	2	4	5	2	1	4	5	4	4	5	4	5	5	5	4	5	5	1
1	2	Basketball	2	2	3	5	5	5	5	5	5	5	5	4	5	4	5	4	5	5	4	4	4	5	4	5	5	5	5	1	4	2	4	4	2	1	2	4	5	4	4	4	4	5	4	5	4	5	2
1	3	Basketball	2	2	5	5	5	5	5	5	5	5	5	5	5	5	5	5	5	5	5	5	5	5	5	5	5	5	5	1	5	1	5	5	1	1	1	5	5	5	5	5	5	5	5	5	5	5	1
1	4	Basketball	3	2	5	5	5	5	5	5	5	5	5	5	5	5	5	5	5	5	5	5	5	5	5	5	5	5	5	4	5	1	5	5	1	1	1	5	5	5	5	5	5	5	5	5	5	5	5
2	3	Basketball	2	2	5	3	4	4	3	4	5	4	4	5	5	4	4	4	5	5	4	4	3	2	3	4	4	3	2	1	2	2	2	4	2	2	2	4	2	2	5	5	5	5	5	5	5	5	4
1	3	Basketball	2	2	5	5	5	5	5	5	5	5	5	5	5	5	5	5	5	5	5	5	5	5	5	5	5	5	5	5	5	5	4	5	5	5	5	5	5	5	5	5	5	5	5	5	5	5	5
2	2	Basketball	4	2	4	4	4	4	4	4	4	4	4	4	4	4	4	4	4	4	4	4	4	4	4	4	4	4	4	2	4	2	4	4	2	2	2	4	4	4	4	4	4	4	4	4	4	4	2
1	3	Basketball	2	2	5	5	5	5	5	5	5	5	5	5	5	5	5	5	5	5	5	5	5	5	5	5	5	5	3	1	5	1	3	2	1	1	1	4	3	2	5	5	5	5	5	5	5	5	1
1	3	Basketball	2	2	5	5	5	5	5	5	5	5	5	5	5	5	5	5	5	5	5	5	5	5	5	5	5	5	5	2	4	3	4	5	1	2	2	5	3	4	5	4	5	4	5	4	5	4	2
1	3	Basketball	2	2	5	5	5	5	4	3	3	3	5	3	5	4	4	4	4	4	4	4	4	4	4	4	4	4	5	1	5	3	5	3	4	2	3	3	2	4	3	3	5	5	4	1	1	1	2
1	3	Basketball	2	2	5	5	5	5	5	5	5	5	5	5	5	5	5	5	5	5	5	5	5	5	5	5	5	5	5	4	5	5	5	5	4	4	4	4	5	5	4	4	4	4	4	4	4	4	2
1	3	Basketball	4	2	5	5	5	4	5	5	5	5	5	5	5	5	5	5	5	5	5	5	5	5	5	5	5	5	5	2	5	5	1	5	5	5	5	5	5	5	5	5	5	5	5	5	5	5	1
1	3	Basketball	5	2	2	4	3	2	2	2	2	4	4	4	4	2	4	4	4	4	4	4	4	2	1	4	4	2	4	2	4	4	4	3	2	2	2	5	3	4	5	4	5	5	4	4	5	5	4
1	3	Basketball	2	2	4	4	4	4	4	4	4	4	4	4	4	4	4	4	4	4	4	4	4	4	4	4	4	4	3	1	5	3	4	5	3	3	3	4	5	5	4	3	5	5	4	4	4	4	3
1	5	Basketball	4	2	5	5	5	5	5	5	5	5	5	5	5	5	5	5	5	5	5	5	5	5	5	5	5	5	5	1	5	1	5	5	1	1	1	5	5	5	5	5	5	5	5	5	5	5	1
1	4	Basketball	2	2	1	2	3	3	2	2	2	2	3	3	3	2	3	2	2	2	3	2	3	2	4	3	3	3	3	3	2	5	4	4	3	4	3	3	2	3	3	4	4	2	3	4	2	2	3
1	3	Basketball	4	2	4	5	4	2	3	2	5	5	5	5	5	4	5	5	5	5	5	5	4	5	3	4	5	4	4	2	5	4	5	4	4	5	4	3	2	3	4	4	5	3	4	4	4	5	4
1	3	Basketball	2	2	5	5	5	5	5	5	5	5	5	5	5	5	5	5	5	5	5	5	5	5	5	5	5	5	5	1	5	1	4	3	2	3	4	5	5	4	5	5	5	5	5	5	5	5	5
2	3	Basketball	3	2	4	4	3	3	4	4	5	4	4	5	3	5	5	4	2	5	4	4	5	4	3	5	4	5	4	2	3	4	4	4	2	2	3	4	4	4	5	4	4	5	3	3	3	4	4
1	3	Basketball	4	2	4	4	4	2	2	4	4	4	4	3	4	4	2	4	4	4	4	4	4	3	3	4	3	3	4	3	4	3	4	4	2	2	3	3	3	4	3	5	5	5	5	5	5	5	4
2	3	Basketball	5	2	5	4	5	3	5	4	5	4	5	4	3	4	3	5	3	4	5	4	5	4	2	3	4	3	4	2	5	3	4	4	3	3	4	4	4	4	5	4	5	5	4	4	5	5	4
2	2	Other	4	2	5	5	5	5	5	5	5	5	5	5	5	5	5	5	5	5	5	5	5	5	5	5	5	5	2	1	4	1	5	3	2	1	3	5	4	4	5	5	5	5	5	5	5	5	4
1	3	Basketball	4	2	5	4	4	3	3	4	4	4	4	3	4	5	4	4	4	3	4	3	3	2	4	5	1	2	2	1	3	1	2	1	1	2	2	2	4	2	4	4	4	4	3	3	4	4	2
1	3	Basketball	5	2	5	5	5	5	5	5	5	5	5	5	5	5	5	5	5	5	5	5	5	5	5	5	5	5	4	4	4	4	4	4	4	4	4	4	4	4	5	5	5	5	5	5	5	5	1
1	3	Basketball	2	2	5	5	5	5	5	5	5	5	5	5	5	5	5	5	5	5	5	5	5	5	5	5	5	5	5	5	5	5	5	5	5	5	5	5	5	5	5	5	5	5	5	5	5	5	5
2	2	Basketball	2	2	5	5	5	5	5	5	5	5	5	5	4	4	5	5	5	5	5	5	5	5	5	5	5	5	4	1	4	2	5	3	3	3	1	5	5	5	5	5	5	5	5	4	5	5	1
1	3	Other	3	2	4	5	3	2	3	3	4	4	5	4	5	4	4	4	4	4	4	4	5	4	3	5	4	4	3	2	3	3	3	4	3	3	4	4	3	4	4	4	4	4	4	4	4	4	3
1	2	Basketball	2	2	5	3	5	5	5	5	5	5	5	5	5	5	5	5	5	5	5	5	5	4	4	5	5	5	4	1	5	2	4	4	2	2	2	4	4	4	5	5	5	5	5	5	5	5	1
1	4	Other	4	3	5	5	5	5	5	5	5	5	4	5	5	5	5	5	5	5	5	5	5	5	5	4	4	4	4	3	4	4	5	4	4	2	4	4	4	4	4	4	5	4	4	4	5	5	4
2	2	Basketball	3	3	3	2	2	2	3	4	4	4	3	4	4	2	4	4	4	4	4	4	4	4	2	2	2	2	2	2	4	2	2	3	2	3	4	3	3	4	4	4	4	4	4	4	4	4	4
1	3	Other	3	3	5	5	5	5	5	5	5	5	5	5	5	5	4	5	4	4	5	5	5	4	4	4	4	2	5	1	5	5	1	5	4	3	4	5	5	5	5	5	5	5	5	5	5	5	1
1	2	Basketball	3	3	3	4	3	3	4	3	5	2	1	2	1	1	2	3	4	4	4	4	1	4	3	3	2	4	3	1	4	1	3	3	2	2	5	4	3	3	4	4	4	2	4	2	5	5	5
2	3	Other	3	3	4	4	4	4	4	4	4	4	4	4	4	4	4	4	4	4	4	4	4	4	4	4	4	4	4	2	4	2	4	4	2	2	3	4	4	4	4	4	4	4	4	4	4	4	3
1	3	Basketball	3	3	5	5	5	5	5	5	5	5	5	5	5	5	5	5	5	5	5	5	5	5	5	5	5	5	5	1	5	1	5	5	1	1	4	5	5	5	5	5	5	5	5	5	5	5	4
1	4	Basketball	4	3	4	5	5	4	1	4	4	5	4	5	5	4	4	4	4	4	5	2	2	2	4	4	4	4	2	2	4	4	4	4	4	4	4	4	4	4	4	3	5	5	5	5	4	5	5
1	3	Other	4	3	5	5	4	4	4	5	5	5	5	5	4	5	4	4	4	4	4	4	4	4	4	4	4	4	4	2	4	2	4	4	2	2	2	4	4	4	4	4	4	4	4	4	4	4	2
2	4	Other	4	3	5	5	5	5	5	5	5	5	5	5	4	4	5	5	5	5	4	5	5	5	5	5	5	5	5	1	5	3	3	3	4	3	4	4	4	4	5	5	5	5	5	5	5	5	1
2	4	Other	5	3	5	5	4	5	4	4	4	5	5	4	4	5	5	5	5	5	5	5	5	4	4	4	4	4	3	2	2	3	3	4	2	2	4	4	4	3	5	5	5	5	5	5	4	5	4
2	2	Other	2	3	4	3	2	2	3	4	4	3	1	2	1	3	2	2	2	2	1	2	2	2	2	2	2	2	2	1	4	1	2	4	3	2	4	3	3	2	2	3	4	5	4	2	3	4	3
1	3	Other	5	3	5	5	5	5	4	4	4	4	4	5	5	4	4	5	5	5	4	5	4	5	4	4	4	4	2	3	2	3	2	3	3	4	3	3	3	3	5	4	4	4	5	4	4	4	2
1	4	Basketball	4	3	3	4	4	2	4	4	5	5	3	4	4	4	5	5	5	5	5	5	5	5	3	5	5	3	4	1	5	3	3	4	2	1	2	4	3	3	5	5	5	5	5	3	3	5	5
2	2	Other	4	3	4	4	4	4	4	4	3	4	4	4	4	4	4	4	4	4	4	4	4	4	4	4	4	4	3	2	3	2	3	3	2	3	3	4	3	4	5	5	5	5	5	5	5	5	4
2	3	Basketball	6	3	5	5	5	5	5	5	5	5	5	5	5	5	5	5	5	5	5	5	5	5	5	5	5	5	5	4	5	1	4	5	5	1	5	5	4	4	5	5	5	5	5	5	5	5	4
1	3	Basketball	5	3	5	5	4	4	5	4	5	4	5	4	5	5	5	5	4	5	5	4	5	4	5	5	5	5	5	2	5	2	5	4	2	1	1	5	5	4	5	4	5	5	5	5	4	5	1
1	4	Basketball	4	3	2	4	2	4	2	2	2	2	2	1	3	1	2	3	1	3	3	2	4	1	1	1	1	3	2	5	1	4	1	3	2	4	4	3	1	4	4	1	1	1	1	1	1	1	5
1	3	Basketball	3	3	4	1	4	4	4	4	5	5	5	5	5	5	5	5	5	5	5	5	5	5	4	5	5	5	3	2	4	4	3	3	3	3	4	4	3	4	4	4	5	5	5	5	5	5	3
1	3	Basketball	4	3	2	3	2	2	3	2	3	2	2	3	3	1	2	3	2	2	3	3	1	2	3	2	1	2	3	2	5	3	4	3	1	1	2	4	4	3	5	4	4	5	3	2	4	4	2
1	4	Other	4	3	4	4	5	4	4	5	4	4	4	5	4	5	4	4	4	4	4	5	4	4	4	4	5	4	4	2	4	3	4	4	2	2	2	4	4	5	4	4	5	5	4	4	4	4	2
1	5	Basketball	4	3	4	5	5	4	4	5	5	5	5	5	5	5	4	4	4	5	5	5	4	3	3	5	3	3	3	2	3	3	4	4	3	3	2	4	4	3	4	5	5	5	5	5	5	5	2
1	3	Basketball	4	3	5	5	4	5	4	3	4	5	4	5	4	5	4	5	4	5	4	4	5	5	4	4	4	5	5	2	4	1	5	4	1	2	2	4	5	5	5	5	5	4	5	4	5	4	2
2	2	Basketball	4	3	5	3	4	2	2	2	3	3	3	2	4	4	4	4	4	4	4	4	4	4	4	4	4	4	3	2	4	2	4	2	3	2	4	4	2	4	4	4	5	4	2	1	4	4	1
1	4	Basketball	5	3	4	3	3	4	3	4	5	2	4	5	4	4	4	3	4	4	4	4	5	1	3	4	3	2	3	1	5	4	5	3	2	2	3	4	4	4	4	4	5	4	4	4	4	5	5
1	3	Basketball	5	3	4	3	4	3	4	2	4	3	3	5	4	4	4	4	4	4	4	4	5	1	2	4	3	2	3	1	5	4	5	3	2	1	4	5	5	4	4	4	5	4	4	4	4	5	4
1	3	Basketball	4	3	4	3	3	3	3	3	3	4	4	4	3	3	4	4	4	4	4	3	3	4	4	4	4	4	3	2	4	2	3	3	2	2	3	3	3	3	5	4	5	5	5	5	4	4	2
2	3	Other	5	3	5	5	5	5	5	5	5	5	5	5	5	5	5	5	4	4	5	5	5	5	4	5	5	3	4	2	3	4	3	4	2	4	4	4	4	4	5	5	5	5	5	5	5	5	1
1	3	Basketball	4	3	4	4	4	3	4	4	5	3	4	5	4	4	4	4	4	4	4	4	4	5	3	5	4	3	4	2	5	5	5	4	3	3	5	5	5	4	5	4	4	4	4	4	5	4	4
1	4	Basketball	5	3	4	4	4	3	4	4	5	4	5	5	5	4	4	4	5	4	4	4	5	2	3	4	4	2	4	2	5	4	5	3	2	2	5	5	5	4	5	5	4	4	5	4	5	5	3
1	3	Other	5	3	3	5	4	5	4	4	4	5	5	5	5	5	5	5	5	5	4	4	3	4	4	4	3	4	3	1	5	3	4	4	1	1	3	4	4	5	5	5	5	5	5	4	5	5	5
1	3	Other	4	3	3	5	3	3	5	4	5	5	5	5	5	5	5	5	5	5	5	5	5	5	3	5	5	4	5	2	2	4	4	5	5	5	5	5	5	5	5	5	5	5	5	5	5	5	1
1	3	Basketball	4	3	4	4	3	4	5	4	5	4	4	5	4	5	4	4	4	4	5	4	4	4	3	4	4	3	4	3	5	5	5	4	4	3	5	5	5	4	5	4	5	4	4	4	5	5	5
1	3	Basketball	5	3	4	5	4	3	4	3	5	4	4	4	5	4	5	5	5	4	4	5	4	5	4	4	4	3	4	3	5	3	3	3	3	3	4	4	3	4	5	5	5	5	5	5	5	5	4
1	3	Basketball	4	3	2	3	4	2	3	4	3	2	2	4	3	3	4	4	4	4	2	4	4	4	5	4	4	2	3	2	5	4	4	3	2	1	4	5	4	3	4	3	2	4	4	4	5	4	3
1	4	Basketball	6	3	4	4	3	2	3	3	5	4	4	5	4	4	4	4	4	4	5	5	4	3	3	4	4	3	4	2	4	4	3	4	3	4	4	3	4	4	5	4	5	4	4	4	4	5	4
1	4	Other	4	3	4	4	3	3	3	4	4	4	4	4	4	4	3	4	3	3	4	3	3	3	3	4	3	4	3	2	5	4	5	3	2	2	4	5	4	4	4	4	3	4	4	4	4	4	4
2	2	Basketball	3	3	5	5	5	5	5	5	5	5	5	5	5	5	4	5	3	4	4	4	4	4	4	4	4	4	3	2	4	2	2	2	2	2	2	3	3	2	4	5	4	4	3	4	2	4	4
2	2	Other	2	3	4	4	5	2	1	4	5	5	4	5	5	5	5	5	5	5	5	5	5	2	4	4	3	2	5	1	5	2	5	5	5	3	5	5	5	5	5	5	5	5	5	5	4	5	3
1	2	Basketball	3	3	4	5	5	4	5	5	5	5	5	5	5	5	5	5	5	5	5	5	5	5	5	5	5	5	3	2	5	2	4	3	4	4	2	4	4	4	4	5	5	5	5	5	5	5	1
1	3	Basketball	3	3	4	4	3	3	3	4	4	3	4	3	4	3	4	4	3	2	4	1	1	3	4	4	4	3	1	2	4	3	4	3	2	2	4	3	4	4	4	3	3	4	4	2	4	4	2
1	5	Basketball	6	3	5	5	4	3	3	4	5	5	5	5	5	4	5	4	5	5	5	5	5	5	4	4	5	3	4	2	4	3	4	3	2	4	3	3	2	3	5	4	5	4	4	4	4	3	3
1	4	Basketball	3	4	4	5	4	5	5	5	5	5	5	5	5	5	5	5	5	5	5	5	5	5	5	5	5	5	5	3	5	5	1	5	5	5	5	5	5	5	3	4	4	4	4	5	5	5	5
2	2	Basketball	2	4	4	4	4	4	4	4	4	4	4	4	4	4	4	4	4	4	4	4	3	3	3	4	3	3	3	2	4	3	3	3	3	3	3	4	4	4	4	3	4	4	4	4	4	4	3
1	4	Basketball	3	4	5	5	5	5	5	5	5	5	5	5	5	5	5	5	5	5	5	5	5	5	5	5	5	5	5	1	5	1	4	4	2	2	2	4	4	4	5	5	5	5	5	5	5	5	3
1	5	Other	5	4	3	2	4	4	4	4	4	4	4	4	4	4	4	4	4	4	4	4	4	4	3	4	4	4	5	2	4	2	5	5	4	3	4	5	5	5	5	5	5	5	5	5	5	5	1
1	4	Other	4	4	5	5	5	5	5	5	5	5	5	5	5	5	5	5	5	5	5	5	5	5	5	5	5	5	4	1	5	3	5	5	3	2	4	4	5	5	5	5	5	5	5	5	5	5	4
2	3	Other	4	4	5	5	4	4	4	5	5	3	5	5	5	5	5	5	5	5	5	5	5	5	5	5	5	5	4	3	4	3	4	4	2	1	2	4	4	4	1	1	1	1	2	1	1	1	1
1	3	Basketball	5	4	4	4	3	4	4	4	4	5	5	5	5	5	3	4	5	5	4	4	4	4	4	5	5	3	3	3	5	2	5	5	5	5	3	5	5	4	4	5	5	5	3	5	5	5	3
1	3	Other	5	4	5	5	5	5	5	5	5	5	5	5	5	5	5	5	5	5	5	5	5	5	5	5	5	5	3	1	4	2	4	4	1	1	2	5	5	4	5	5	5	5	5	5	5	5	5
1	3	Basketball	3	4	5	5	5	5	5	5	5	5	5	5	5	5	5	5	5	5	5	5	5	5	5	5	5	5	5	5	5	5	1	5	5	5	5	5	5	5	5	5	5	5	5	5	5	5	5
2	3	Basketball	4	4	4	5	5	5	5	5	4	5	4	4	4	4	4	4	5	5	4	4	4	4	4	4	4	4	3	2	4	2	4	3	3	1	2	3	3	3	4	5	5	5	4	4	5	4	3
2	3	Other	4	4	5	4	5	5	5	4	4	5	5	5	5	5	4	4	5	4	5	5	5	5	5	4	4	4	3	2	4	2	4	3	4	1	2	4	4	3	4	3	4	4	4	4	4	3	2
1	4	Basketball	4	4	4	5	4	4	4	4	5	5	4	4	4	4	4	4	4	4	4	4	4	4	4	4	4	4	3	4	4	4	4	4	2	2	5	4	3	3	4	4	4	4	4	4	4	4	3
[truncated: 20 more columns]
